# Supplementary material for: Gaze distribution analysis and saliency prediction across age groups
Source: PLoS One. 2018 Feb 23;13(2):e0193149. doi: 10.1371/journal.pone.0193149 (PMC5825055; doi:10.1371/journal.pone.0193149)
Supplement: S5 File — (ZIP) [file pone.0193149.s005.zip]

Archive with 5 entries (4 files):
- S5/
- S5/S5_4year.png
- S5/S5_6year.png
- S5/S5_8year.png
- S5/S5_adult.png
